# Supplementary material for: The Cocrystal of Ubiquinol: Improved Stability and Bioavailability
Source: Pharmaceutics. 2023 Oct 20;15(10):2499. doi: 10.3390/pharmaceutics15102499 (PMC10610044; doi:10.3390/pharmaceutics15102499)
Supplement: Supplementary file 1 [file pharmaceutics-15-02499-s001.zip]

Archive with 1 entries (1 files):
- pharmaceutics-2597105-supplementary.pdf
